# Supplementary material for: Methodological Flaws in Meta-Analyses of Clinical Studies on the Management of Knee Osteoarthritis with Stem Cells: A Systematic Review
Source: Cells. 2022 Mar 11;11(6):965. doi: 10.3390/cells11060965 (PMC8946093; doi:10.3390/cells11060965)
Supplement: Supplementary file 1 [file cells-11-00965-s001.zip]

Archive with 1 entries (1 files):
- cells-1622920-supplementary.pdf
